# Supplementary material for: Being the Pillar for Children with Rare Diseases—A Systematic Review on Parental Quality of Life
Source: Int J Environ Res Public Health. 2021 May 8;18(9):4993. doi: 10.3390/ijerph18094993 (PMC8125857; doi:10.3390/ijerph18094993)
Supplement: Supplementary file 1 [file ijerph-18-04993-s001.zip]

Archive with 4 entries (4 files):
- Supplementary File S1.pdf
- Supplementary File S2.pdf
- Supplementary File S3.pdf
- Supplementary File S4.pdf
